# Supplementary material for: Co-delivering macrophage engager mRNA and PD-L1 antibody via tumor-responsive nanoparticles for glioblastoma immunotherapy
Source: Nat Commun. 2026 Apr 11;17:5127. doi: 10.1038/s41467-026-71646-y (PMC13247073; doi:10.1038/s41467-026-71646-y)
Supplement: Supplementary file 4 — Source Data [file 41467_2026_71646_MOESM4_ESM.xlsx]

## Sheet: Fig. 2
Fig 2b						Fig 2j
N/P ratio	1:1	2:1	4:1	8:1		pH	7.4	7	6.5	5
Size (nm）	134.7	100.9	86.91	80.48		Zeta potential (mV)	-7.29	-1.6	6.44	15.74
	129.6	115.3	84.82	87.72			-8.22	-0.55	7.27	17.31
	149.6	120.7	89.57	85.5			-8.93	-1.52	8.94	19.9
Fig 2c						Fig 2k				Fig 2l
N/P ratio	1:1	2:1	4:1	8:1			Normalized TNS Flu.			Time (d)	Size (nm)
Zeta potential (mV)	-21.41	-16.36	-8.75	-8.3		pH	DSPC	DCPA			PBS		DMEM		10% FBS
	-22.7	-15.12	-8.48	-7.34		3	0.96705	0.98726			Mean	SD	Mean	SD	Mean	SD
	-20.36	-17.49	-9.07	-9.26		3.5	0.88887	1		1	91.73	1.39005	96.29	13.0715	89.18	5.96727
						4	1	0.95586		2	99.32	13.5892	94.77	8.08826	87.36	13.2185
Fig 2d						4.5	0.85384	0.96276		3	97.19	12.7833	96.29	15.3985	90.09	10.2552
N/P ratio	1:1	2:1	4:1	8:1		5	0.89817	0.93174		4	97.5	15.5234	98.71	15.1272	89.18	13.1242
Encapsulation efficiency (%)	2.2	30.5	95.2	98.9		5.5	0.74813	0.99005		5	100.53	10.6253	95.98	9.33951	96.76	10.349
	6.5	25.7	92.3	96.2		6	0.6157	0.77267		6	92.04	12.3102	103.87	9.1	92.52	10.1469
	7.6	15.9	96.8	97.6		6.5	0.44811	0.64517		7	95.98	16.0308	109.03	5.17448	92.21	9.11515
						7	0.2716	0.42702
						7.5	0.14518	0.25144		Fig 2m
Fig 2h			Fig 2i			8	0.14678	0.19074		Time (h)	0 mM GSH		4 mM GSH		10 mM GSH
Size (nm)	Intensity (%)		Size (nm)	Intensity (%)		8.5	0.08899	0.12333			Mean	SD	Mean	SD	Mean	SD
0.4	0		0.4	0		9	0.01695	0.01657		0	0	0	0	0	0	0
0.463	0		0.463	0		9.5	0.01057	0		0.5	0.01529	0.00271	0.1001	0.01624	0.154	0.02706
0.536	0		0.536	0		10	0	0.00959		1	0.02907	0.00533	0.19816	0.01792	0.25083	0.05002
0.621	0		0.621	0						2	0.04748	0.01816	0.23177	0.03651	0.3132	0.01298
0.719	0		0.719	0						4	0.05856	0.02376	0.36329	0.03604	0.51167	0.10054
0.833	0		0.833	0						6	0.06411	0.02318	0.42436	0.02777	0.53717	0.07707
0.965	0		0.965	0						8	0.08573	0.02732	0.44123	0.03733	0.64457	0.05925
1.12	0		1.12	0						12	0.09508	0.01897	0.48987	0.05703	0.72333	0.053
1.29	0		1.29	0						24	0.09561	0.03044	0.6336	0.07842	0.792	0.05246
1.5	0		1.5	0
1.74	0		1.74	0
2.01	0		2.01	0
2.33	0		2.33	0
2.7	0		2.7	0
3.12	0		3.12	0
3.62	0		3.62	0
4.19	0		4.19	0
4.85	0		4.85	0
5.61	0		5.61	0
6.5	0		6.5	0
7.53	0		7.53	0
8.72	0		8.72	0
10.1	0		10.1	0
11.7	0		11.7	0
13.5	0		13.5	0
15.7	0		15.7	0
18.2	0		18.2	0
21	0		21	0
24.4	0		24.4	0
28.2	0		28.2	0
32.7	0		32.7	0
37.8	0		37.8	0
43.8	0.767		43.8	0
50.7	7.77		50.7	2.91
58.8	20.3		58.8	11.7
68.1	25.4		68.1	20.8
78.8	20.3		78.8	22.4
91.3	12.6		91.3	17.7
106	6.8		106	11.5
122	3.32		122	6.58
142	1.52		142	3.4
164	0.678		164	1.64
190	0.301		190	0.752
220	0.138		220	0.333
255	0.0668		255	0.141
295	0.0327		295	0.0526
342	0.0151		342	0.0143
396	0.00641		396	0.00207
459	0.0024		459	0
531	0.000738		531	0
615	0.000155		615	0
712	1.44e-05		712	0
825	4.67e-06		825	0
955	1.93e-05		955	0
1110	3.85e-05		1110	0
1280	5.44e-05		1280	0
1480	6.41e-05		1480	0
1720	6.75e-05		1720	0
1990	6.52e-05		1990	0
2300	5.83e-05		2300	0
2670	4.95e-05		2670	0
3090	4.19e-05		3090	0
3580	3.63e-05		3580	8.25e-06
4150	3.11e-05		4150	4.3e-05
4800	2.46e-05		4800	0.000105
5560	1.48e-05		5560	0.000115
6440	4.27e-06		6440	4.41e-05
7460	0		7460	0
8630	0		8630	0
15000	0		15000	0

## Sheet: Fig. 3
Fig 3c				Fig 3d				Fig 3e
	Intensity				Intensity			MC3	pH		7.4			6.5
Distance	PL@mBiME (red)	Lyso-Tracker (green)		Distance	PL@mBiME (red)	Lyso-Tracker (green)			Helper-lipid molar percentage		5	10	15	5	10	15
0	0	0		0	0	0			RAW264.7	Blank	691	597	629	516	466	437
0.01389	0	0		0.01389	0	0				DSPC	10800	15555	4700	10070	15510	5100
0.02778	0	0		0.02778	0	0				DCPA	3441	5612	1628	8616	23783	2895
0.04167	0	0		0.04167	0	0			GL261	Blank	679	680	604	560	644	723
0.05556	0	0		0.05556	0	0				DSPC	25850	32310	17820	27600	32880	17010
0.06944	0	0		0.06944	0	0				DCPA	9157	13065	6680	18980	41335	19246
0.08333	0	0		0.08333	0	0
0.09722	0	0		0.09722	0	0		SM102	pH		7.4			6.5
0.11111	0	0		0.11111	0	0			Helper-lipid molar percentage		5	10	15	5	10	15
0.125	0	0		0.125	0	0			RAW264.7	Blank	683	645	713	646	577	587
0.13889	0	0		0.13889	0	0				DSPC	27600	28350	21879	17772	36725	11118
0.15278	0	0		0.15278	0	0				DCPA	6742	13303	8506	15583	49421	7081
0.16667	0	0		0.16667	0	0			GL261	Blank	496	625	614	521	581	601
0.18056	0	0		0.18056	0	0				DSPC	57260	65131	47164	46826	62326	32087
0.19444	0	0		0.19444	0	0				DCPA	21199	36951	12745	38093	69661	33833
0.20833	0	36.25		0.20833	0	0
0.22222	0	75.757		0.22222	0	0
0.23611	8.112	50.883		0.23611	0	0
0.25	0	26.173		0.25	0	0
0.26389	0	1.975		0.26389	0	0
0.27778	0	0		0.27778	0	35.926
0.29167	0	0		0.29167	0	94.427
0.30556	0	0		0.30556	0	88.699
0.31944	0	0		0.31944	0	159.389
0.33333	0	0		0.33333	0	170
0.34722	0	0		0.34722	0	6.655
0.36111	1.145	0		0.36111	0	0
0.375	18.216	0		0.375	0	0
0.38889	95.449	0		0.38889	0	0
0.40278	2.352	0		0.40278	0	0
0.41667	0	0		0.41667	0	0
0.43056	0	0		0.43056	0	0
0.44444	62.094	0		0.44444	2.667	0
0.45833	72.943	0		0.45833	28.875	0
0.47222	252.634	0		0.47222	0	3.278
0.48611	164.717	1.319		0.48611	0	94.999
0.5	85.96	147.88		0.5	0	228.5
0.51389	74.522	222.128		0.51389	28.924	254.571
0.52778	89.893	255		0.52778	81.787	252.088
0.54167	26.605	255		0.54167	243.115	211.292
0.55556	0	255		0.55556	255	251.074
0.56944	0	255		0.56944	210.007	255
0.58333	0	255		0.58333	250.25	255
0.59722	0	236.025		0.59722	255	255
0.61111	0	84.56		0.61111	255	255
0.625	0	1.641		0.625	255	255
0.63889	0	0		0.63889	255	255
0.65278	41.15	0		0.65278	255	255
0.66667	186.03	0		0.66667	255	255
0.68056	231.518	0		0.68056	255	191.111
0.69444	136.361	4.66		0.69444	255	103.514
0.70833	179.801	22.579		0.70833	180.115	82.354
0.72222	231.298	20.458		0.72222	190.444	88.593
0.73611	172.879	40.592		0.73611	179.142	119.672
0.75	117.228	65.137		0.75	60.875	60.25
0.76389	50.924	6.84		0.76389	9.208	0
0.77778	8.157	78.648		0.77778	6.667	0
0.79167	5.304	86.208		0.79167	0	0
0.80556	24.405	161.119		0.80556	0	0
0.81944	39.475	247.348		0.81944	0	0
0.83333	12	255		0.83333	0	0
0.84722	0.939	255		0.84722	0	0
0.86111	0	211.309		0.86111	0	0
0.875	0	184.052		0.875	0	0
0.88889	0	105.064		0.88889	0	0
0.90278	0	76.387		0.90278	0	0
0.91667	0.33	5.13		0.91667	0	0
0.93056	0	0		0.93056	0	0
0.94444	0	0		0.94444	0	0
0.95833	0	0		0.95833	0	0
0.97222	0	0		0.97222	0	0
0.98611	0	0		0.98611	0	0
1	0	0		1	0	0

## Sheet: Fig. 4
Fig 4b					Fig 4d
	CD86+cells in F4/80+ cells (%)					Phagocytosis (%)
PBS	0.77	0.81	1.22		PBS	9.79	6.59	7.22
mBiME	2.31	2.55	2.54		mBiME	10.76	7.31	9.27
L@mLuc	2.63	4.44	8.64		L@mLuc	10.94	11.25	17.09
L@mBiME	26.9	29.83	29.89		L@mBiME	28.7	30.05	31.61
PL@mBiME	31.27	31.94	32.15		PL@mBiME	35.86	41.7	42.55
Fig 4f						Fig 4g
	Percentage of congjugates (%)						Percentage of phagocytosis (%)
CT-2A	PBS	4.9	3.8	4.2		CT-2A	PBS	1.92	1.98	1.87
	PL@mRP182-Luc	10.4	11.2	9.3			PL@mRP182-Luc	4.08	4.02	4.59
	PL@mBiME	17.5	14.9	16.8			PL@mBiME	10.55	8.63	10.78
GL261	PBS	5.8	4.5	3.9		GL261	PBS	2.13	2.25	1.76
	PL@mRP182-Luc	12.6	11.8	9			PL@mRP182-Luc	4.36	4.5	4.85
	PL@mBiME	22.5	25.5	21.2			PL@mBiME	15.87	18.41	14.24
GL261-OE	PBS	4.3	3.5	3.6		GL261-OE	PBS	2.3	1.99	2.16
	PL@mRP182-Luc	10.8	12.9	7.9			PL@mRP182-Luc	4.97	4.95	5.5
	PL@mBiME	32.5	32.1	30.2			PL@mBiME	22.18	22.4	20.72
Fig 4h					Fig 4i					Fig 4h
	IL-1β (pg/mL)					TNF-α (pg/mL)					IL-10 (pg/mL)
PBS	29.23	34.49	38.9		PBS	29.6	44.47	33.45		PBS	212.21	261.95	220.73
mBiME	43.56	45.62	50.38		mBiME	36.06	29.21	28.05		mBiME	210.42	252.71	223.44
L@mLuc	52.81	55.23	45.18		L@mLuc	34.59	33.03	44.1		L@mLuc	224.18	221.95	282.56
L@mBiME	189.47	190.98	222.66		L@mBiME	152.16	166.48	141.63		L@mBiME	93.72	144.6	101.44
PL@mBiME	275.44	300.29	375.44		PL@mBiME	202.47	277	295.01		PL@mBiME	46.02	34.21	42.21

## Sheet: Fig. 5
Fig 5b
Time (h)	aPD-L1			mBiME			L@mBiME			PL@mBiME
0	0	0	0	0	0	0	0	0	0	0	0	0
1	0.034	0.042	0.075	0.063	0.072	0.093	0.313	0.316	0.334	0.287	0.328	0.192
2	0.07	0.09	0.079	0.078	0.125	0.144	0.386	0.428	0.371	0.373	0.326	0.347
4	0.032	0.048	0.188	0.091	0.153	0.163	0.386	0.421	0.494	0.386	0.441	0.381
8	0.211	0.041	0.031	0.241	0.094	0.116	0.437	0.487	0.5	0.429	0.458	0.469
Fig 5c
	aPD-L1			mBiME			L@mBiME			PL@mBiME
Supernatant	0.789	0.959	0.969	0.759	0.906	0.884	0.563	0.513	0.501	0.571	0.542	0.531
Filtrate	0.211	0.041	0.031	0.241	0.094	0.116	0.437	0.487	0.5	0.429	0.458	0.469
Fig 5e
Time (h)	PBS			aPD-L1			mBiME			L@mBiME			PL@mBiME
0	1337000000	1524000000	1249000000	1515000000	1536000000	1842000000	1516000000	1555000000	1368000000	3555000000	2967000000	2857000000	4496000000	2439000000	12286000000
1	1471000000	2183000000	1895000000	95626000000	80954000000	21721000000	2789000000	2605000000	2896000000	1671710000000	1309490000000	1658810000000	1483458000000	1563536000000	1533016000000
2	2671000000	1399000000	3729000000	35576000000	116395000000	74959000000	3379000000	3663000000	3209000000	1577370000000	1766700000000	1585920000000	1818037000000	1529614000000	1772359000000
4	4186000000	5232000000	3653000000	130107000000	47771000000	67992000000	3046000000	3000000000	3154000000	2312820000000	2031240000000	2075940000000	2096472000000	1996716000000	2346822000000
8	4204000000	1469000000	704000000	113879000000	83196000000	39264000000	3072000000	2897000000	2992000000	2704950000000	2530430000000	2574610000000	2478086000000	2406473000000	2325431000000
12	442000000	1166000000	4838000000	37026000000	40514000000	125361000000	1878000000	1618000000	2214000000	2599380000000	1748180000000	2212460000000	2292137000000	2063012000000	2134841000000
24	2868000000	630000000	1742000000	138574000000	40252000000	10194000000	2148000000	1658000000	1607000000	1478480000000	1908520000000	1493000000000	1712962000000	2000772000000	1286276000000
48	1107000000	1041000000	2431000000	54112000000	130071000000	4817000000	1263000000	2333000000	1772000000	1433990000000	1440210000000	1715800000000	1470392000000	1497367000000	1282251000000
72	1337000000	222000000	2649000000	13347000000	137335000000	21119000000	1932000000	2133000000	454000000	1121440000000	1489360000000	1350190000000	1309326000000	1239452000000	1361212000000
Fig 5g
Time (h)	Tumor-free				GL261-bearing
	PL@mLuc w/o A2		PL@mLuc w/ A2		PL@mLuc w/o A2		PL@mLuc (DSPC) w/ A2		PL@mLuc w/ A2
	mean	s.d.	mean	s.d.	mean	s.d.	mean	s.d.	mean	s.d.
0	12850.6	245.686	14196	915.231	14784.1	2100.72	19843.5	1620.87	12244.7	1296.94
2	4776800	569039	2.21461e+06	570696	18632200	2.76418e+06	12834600	1.33244e+06	264963	26950
4	50893500	2.96181e+06	5.99911e+06	1.17474e+06	80889200	8.91638e+06	118184000	13692100	1646134	426911
6	63439800	10141500	10761600	1.12549e+06	118261000	12905500	180993000	5.20697e+06	2200473	94644
8	84258500	16316000	16642100	527323	158219000	8.95111e+06	221601000	13373700	2716800	685689
12	142477000	5.60595e+06	20597300	2.86911e+06	224280000	13873700	359367000	25926400	3761660	1.03574e+06
24	117574000	11875900	20324300	2.91042e+06	191874000	9.92485e+06	288669000	32562400	3341100	813865
48	77040200	8.73476e+06	10926100	1.40093e+06	131020000	13537800	202575000	28746200	2050716	494262
72	44678400	7.573e+06	8.25816e+06	1.17343e+06	105581000	21683600	126301000	11462800	1515120	324446
96	16750700	2.6245e+06	5.58499e+06	247812	60440500	9.41321e+06	89096000	15475500	826871	78614.1
120	10557900	756979	5.65401e+06	1.14382e+06	37427200	6.40512e+06	58775900	11791700	631806	123001
144	2549680	499430	626756	148727	19364400	1.3459e+06	25422700	3.19327e+06	460421	81382.4
Fig 5i
		Bioluminescence Intensity in brain (p/s)
Tumor-free	PL@mLuc w/o A2	316600	342000	2165000
	PL@mLuc w/ A2	42560000	31540000	31870000
GL261-bearing	PL@mLuc w/o A2	6646000	8539000	9062000
	PL@mLuc (DSPC) w/ A2	35410000	49750000	50030000
	PL@mLuc w/ A2	88160000	85670000	60130000
Fig 5j
		Expression percentage of Luc (%)
		Brain			Heart			Liver			Spleen			Lung			Kidney
Tumor-free	PL@mLuc w/o A2	0.000712381	0.000734607	0.00591	0.00201	0.00179	0.000708781	0.86584	0.87981	0.92	0.12733	0.11404	0.07012	0.00374	0.00328	0.00284	0.000368566	0.000352912	0.000419329
	PL@mLuc w/ A2	0.06747	0.07411	0.09469	0.00113	0.00118	0.00108	0.87809	0.85996	0.85041	0.04837	0.0606	0.05106	0.00438	0.00386	0.0024	0.000555651	0.000297226	0.000355793
GL261-bearing	PL@mLuc w/o A2	0.0098	0.01528	0.02919	0.00143	0.000600191	0.00128	0.92827	0.89376	0.84275	0.05716	0.08592	0.12344	0.00302	0.00353	0.00271	0.000307674	0.000909142	0.000632918
	PL@mLuc (DSPC) w/ A2	0.07455	0.08975	0.10775	0.00195	0.00249	0.00189	0.73151	0.72496	0.72289	0.18655	0.17799	0.16281	0.00508	0.00431	0.00409	0.000359764	0.000490546	0.000564631
	PL@mLuc w/ A2	0.19788	0.15299	0.21538	0.00162	0.00126	0.00236	0.72359	0.76476	0.74921	0.0734	0.07695	0.02931	0.00312	0.00363	0.0034	0.000391282	0.000398817	0.000332869

## Sheet: Fig. 6
Fig 6c
Time (d)	PBS					aPD-L1					L@mLuc					L@mBiME					PL@mBiME
7	1.2	4.21	0.8	0.34	0.97	1.41	0.99	3.49	5.32	1.58	1.92	1.98	3.2	4.1	0.93	0.91	1.21	1.47	1.75	3.14	0.82	0.8	0.33	0.15	0.99
12	7.28	13.45	19.38	21.87	13.58	16.54	15.44	6.44	8.39	10.57	11	8.38	9.28	13.91	10.66	7.1	8.52	7	5.72	10.26	4.14	3.09	2.97	3.97	2.97
17	34.36	31.42	24.62	30.21	31.35	23.54	28.98	27.22	24.98	22.84	36.47	30.21	28.7	25.83	26.8	10.12	12.36	8.21	3.59	11.36	2.15	1.38	2.76	0.49	2.39
22	37.29	38.3	38.49	35.91	39.37	34.25	30.3	25.74	23.18	32.67	36.61	33.23	38.09	37.63	35.12	11.37	12.56	7.37	9.27	16.69	0	4.53	1.24	0	0
Fig 6d
	PBS		aPD-L1		L@mLuc		L@mBiME		PL@mBiME
Time (d)	mean	s.d.	mean	s.d.	mean	s.d.	mean	s.d.	mean	s.d.
7	1.5	1.54	2.56	1.82	2.42	1.23	1.7	0.86	0.62	0.36
12	15.11	5.71	11.48	4.39	10.64	2.11	7.72	1.73	3.43	0.58
17	30.39	3.58	25.51	2.56	29.6	4.19	9.13	3.46	1.83	0.91
22	37.87	1.32	29.23	4.66	36.14	1.98	11.45	3.54	1.15	1.96
Fig 6e
PBS		aPD-L1		L@mLuc		L@mBiME		PL@mBiME
Time (d)	Percent survival (%)	Time (d)	Percent survival (%)	Time (d)	Percent survival (%)	Time (d)	Percent survival (%)	Time (d)	Percent survival (%)
0	1	0	1	0	1	0	1	0	1
23	0.8	27	0.8	25	0.8	35	0.8	52	0.8
26	0.6	28	0.6	26	0.6	37	0.6	60	0.8
27	0.4	30	0.4	27	0.4	40	0.4	60	0.8
27	0.2	35	0.2	28	0.2	45	0.2	60	0.8
29	0	37	0	31	0	47	0	60	0.8

## Sheet: Fig. 7
Fig 7b					Fig 7c					Fig 7d
	CD86+ cells in F4/80+ cells (%)					CD206+ cells in F4/80+ cells (%)					M1/M2 ratio
PBS	12.9	17.4	14.7		PBS	34.8	31.7	33.1		PBS	0.37069	0.5489	0.44411
aPD-L1	15.3	18	18.8		aPD-L1	30.3	31.3	29.1		aPD-L1	0.50495	0.57508	0.64605
L@mLuc	17.5	15.3	15.5		L@mLuc	32.2	30	30.5		L@mLuc	0.54348	0.51	0.5082
PL@mRP182-Luc	32.7	38.7	28.4		PL@mRP182-Luc	21.8	19.7	25.6		PL@mRP182-Luc	1.5	1.96447	1.10938
L@mBiME	51.7	43.8	43.7		L@mBiME	15	18.1	19.3		L@mBiME	3.44667	2.41989	2.26425
PL@mBiME	53.9	59.2	55.9		PL@mBiME	10.7	12.8	14.6		PL@mBiME	5.03738	4.625	3.82877
Fig 7f
	GL261									GL261-OE
Time (d)	PBS			PL@mRP182-Luc			PL@mBiME			PBS			PL@mRP182-Luc			PL@mBiME
5	12230000	14990000	14070000	13500000	12240000	22320000	12270000	10490000	11750000	10800000	14190000	15030000	12260000	17740000	21340000	10310000	11750000	13510000
11	343260000	211070000	417060000	259990000	294360000	341280000	219910000	393350000	279970000	745910000	893480000	545380000	622930000	357670000	557540000	182520000	326480000	249170000
17	1454590000	1687090000	1211040000	818110000	775030000	962360000	203400000	407540000	400600000	1827900000	2227620000	2524240000	1268910000	987070000	1036720000	76960000	54560000	92590000
23	3284330000	4067230000	3727050000	1932460000	1828580000	1742760000	170550000	220760000	194390000	5438570000	5013910000	4696660000	2127340000	2623620000	2773430000	5200000	9720000	5080000
Fig 7g
GL261						GL261-OE
PBS		PL@mRP182-Luc		PL@mBiME		PBS		PL@mRP182-Luc		PL@mBiME
Time (d)	Percent survival (%)	Time (d)	Percent survival (%)	Time (d)	Percent survival (%)	Time (d)	Percent survival (%)	Time (d)	Percent survival (%)	Time (d)	Percent survival (%)
0	1	0	1	0	1	0	1	0	1	0	1
22	0.8	29	0.8	45	0.8	22	0.8	27	0.8	47	0.8
23	0.6	29	0.6	50	0.6	23	0.6	29	0.6	60	0.8
25	0.4	35	0.4	60	0.6	23	0.4	31	0.4	60	0.8
28	0.2	36	0.2	60	0.6	25	0.2	32	0.2	60	0.8
29	0	39	0	60	0.6	26	0	33	0	60	0.8
Fig 7i
		Number of conjugate events per mm²
CT-2A	PBS	107.144	54.237	98.294
	PL@mRP182-Luc	222.2	154.53	167
	PL@mBiME	245.7	238	295.6
GL261	PBS	80.496	123.48	117.646
	PL@mRP182-Luc	280.5	183.26	214.02
	PL@mBiME	427.68	325.55	454.48
GL261-OE	PBS	88.298	75.36	107.73
	PL@mRP182-Luc	219.12	283.22	195.04
	PL@mBiME	500.52	666	491.4

## Sheet: Fig. 8
	Fig 8c					Fig 8d					Fig 8e					Fig 8f
	CD3+ CD8+ cells in CD45+ cells (%)					CD3+ CD4+ cells in CD45+ cells (%)					Foxp3+ CD4+ Tregs in CD3+ cells (%)					CD8+ T cells/Tregs ratio
	PBS	4.14	1.95	5.6		PBS	5.5	0.87	4.11		PBS	10.7	10.2	11.6		PBS	0.48276	0.38692	0.19118
	aPD-L1	7.78	6.74	6.41		aPD-L1	7.97	5.06	7.03		aPD-L1	9.81	9.07	9.12		aPD-L1	0.79307	0.74311	0.70285
	L@mLuc	5.69	4.98	7.58		L@mLuc	6.17	6.93	6.74		L@mLuc	10.2	9.17	10.1		L@mLuc	0.7505	0.55784	0.54308
	PL@mRP182-Luc	10.2	11.6	9.97		PL@mRP182-Luc	9.84	8.22	8.31		PL@mRP182-Luc	7.46	7.1	8.1		PL@mRP182-Luc	1.36729	1.6338	1.23086
	L@mBiME	12.3	13.7	15.6		L@mBiME	12.7	13.1	13.5		L@mBiME	6.06	5.71	5.52		L@mBiME	2.0297	2.82609	2.3993
	PL@mBiME	15.7	15.5	18.3		PL@mBiME	14.8	16.9	17.1		PL@mBiME	4.54	4.7	5.1		PL@mBiME	3.45815	3.29787	3.58824
	Fig 8g					Fig 8h					Fig 8i					Fig 8j
	CD86+ cells in CD11c+ cells (%)					MHCII+ cells in CD11c+ cells (%)					CD3- NK1.1+ cells (%)					Gr1+ CD11b+ cells (%)
	PBS	18.7	22.8	20		PBS	9.96	11.5	13.6		PBS	1.94	2.2	2.95		PBS	23.3	24.6	27.6
	aPD-L1	21	26.4	26.1		aPD-L1	13.9	14.6	15.5		aPD-L1	3.57	2.19	3.32		aPD-L1	21.4	21.8	25.4
	L@mLuc	25.8	19.6	19.7		L@mLuc	10.5	11.8	14.2		L@mLuc	3.07	2.86	2.16		L@mLuc	22.8	25.6	25.2
	PL@mRP182-Luc	31.6	33.8	36.6		PL@mRP182-Luc	21.5	27.4	25		PL@mRP182-Luc	6.53	6.06	5.4		PL@mRP182-Luc	15	18.7	15.8
	L@mBiME	41.8	44.7	41.4		L@mBiME	35.7	39	37.4		L@mBiME	8.15	7.4	8.93		L@mBiME	9.38	10.3	7.27
	PL@mBiME	50.7	47.2	56.2		PL@mBiME	47.6	50.2	46.1		PL@mBiME	10.1	9.48	9.06		PL@mBiME	4.28	6.45	3.64
	Fig 8l								Fig 8m
	Group	Time (d)	Bioluminescence (p s-1)						Group	Time (d)	Percent survival (%)
	PBS	5	10281000	13262400	13792900	10454100	12221400		PBS	0	100
		12	320800000	201016000	401016000	296229000	281772000			21	80
		17	1287250000	1465540000	1044000000	1511130000	1488350000			23	60
		22	3531540000	3506230000	3030050000	2805570000				25	40
	Clo + PL@mBiME	5	13778800	15294400	19576900	14173400	14205800			26	20
		12	273673000	316518000	325032000	308735000	247720000			29	0
		17	834810000	731164000	1239290000	991195000	1023920000		Clo + PL@mBiME	0	100
		22	1623920000	1987590000	1873940000	1669400000	1641980000			28	80
	aCD8 + PL@mBiME	5	12084700	15710100	11782500	10778200	13205600			29	60
		12	320260000	208920000	247493000	256820000	220575000			32	40
		17	742507000	498556000	543513000	556787000	527639000			34	20
		22	1223130000	1014200000	1006330000	1057430000	926606000			35	0
	PL@mBiME	5	13196500	9.36948e+06	10681200	8.91025e+06	9.84117e+06		aCD8 + PL@mBiME	0	100
		12	233941000	330547000	235267000	256721000	252989000			34	80
		17	239297000	367156000	426171000	300494000	374498000			37	60
		22	157919000	18868900	49440800	71186600	61307900			37	40
										39	20
										40	0
									PL@mBiME	0	100
										49	80
										55	60
										60	60
										60	60
										60	60

## Sheet: Fig. 9
Fig 9c					Fig 9d
	CD44hi CD62Llo cells in CD3+ CD8+ cells (%)					CD44lo CD62Lhi cells in CD3+ CD8+ cells (%)
PBS	19.3	18.5	17.8		PBS	23.7	23.2	23.1
PL@mBiME	32.2	39.6	38.5		PL@mBiME	11.1	9.07	11.8
Fig 9e					Fig 9f
	TEM/Tnaive ratio					IL15 (pg/mL)
PBS	0.81435	0.79741	0.77056		PBS	32.05	35.63	37.19
PL@mBiME	2.9009	4.36604	3.26271		PL@mBiME	256.47	271.24	245.29
Fig 9h		Brain			Fig 9j		dLNs
	CD44hi CD8+ in CD3+ cells (%)					CD44hi CD8+ in CD3+ cells (%)
PBS	4.42	4.48	4.8		PBS	5.98	6.09	5.86
PL@mBiME	10	9.83	9.55		PL@mBiME	13.6	13	11.8
Fig 9l
	Tumor volume (mm3)
PBS	16.52	14.23	15.4
PL@mBiME	0.15	1.7	0.78
Fig 9m
Naive		PL@mBiME
Time (d)	Percent survival (%)	Time (d)	Percent survival (%)
0	1	0	1
55	0.8	23	0.8
60	0.8	25	0.6
60	0.8	25	0.4
60	0.8	27	0.2
60	0.8	31	0

## Sheet: Supplementary Fig. 1-20
Supplementary Fig 7b						Supplementary Fig 15
N/P ratio	EGFP-positive cells (%)							EGFP-positive cells (%)
PBS	0.58	0.52	0.45			RAW264.7	PBS	2.77	2.49	2.64
1:1	4.99	4.94	5.78				mBiME-T2A-EGFP	2.96	3.55	2.91
2:1	28.9	26.3	27.8				PL@mBiME-T2A-EGFP	55.7	77.5	62.5
4:1	88.4	96.3	89.6			GL261	PBS	3.17	2.91	3.03
8:1	88.8	93.2	95.1				mBiME-T2A-EGFP	3.67	3.28	3.41
							PL@mBiME-T2A-EGFP	89.7	95.9	87.3
Supplementary Fig 8a
Concentration (μM)	Absolute OD					Supplementary Fig 16
0	0						EGFP-positive cells (%)
10	0.043					Day1	92.5	91.4	96.8
20	0.103					Day4	93.2	90.9	93.3
40	0.241					Day7	92.1	93.7	88.2
60	0.329
80	0.412					Supplementary Fig 17
100	0.545					Concentration (μg/mL)	GL261			RAW
						0	0.8823	0.9614	1.1563	0.8885	1.0441	1.0674
Supplementary Fig 9b						1	1.1568	0.8217	0.9513	0.8947	1.073	1.0464
	Pearson correlation					2	0.8609	1.0525	1.0043	0.9016	0.9945	1.0355
0 mM	0.87	0.82	0.91			5	0.822	0.9543	1.1423	1.0084	0.8742	1.0253
4 mM	0.15	0.12	0.06			10	0.9006	0.8298	0.9521	0.7576	0.9338	1.1271
						20	0.7462	0.8701	1.0714	0.9964	0.793	0.8636
Supplementary Fig 10						50	0.8405	0.8112	0.9631	0.8514	0.8355	0.8982
pH	Normalized Intensity					100	0.8247	0.958	0.8324	0.8586	0.855	0.8593
7.4	1.10652	1.02906	0.86441
6.5	3.20562	3.30193	3.83008			Supplementary Fig 18c
							F4/80+ cells in Chamber (%)
Supplementary Fig 11b						PBS	1.93	2.36	2.25
pH	Normalized Intensity					aPD-L1	3.9	4.49	4.44
7.4	1.09826	0.85664	1.04511			L@mLuc	4.4	4.71	4.22
6.5	3.18169	3.34078	3.60804			L@mBiME	40	30	26.6
						PL@mBiME	44.4	31.4	42.8
Supplementary Fig 12
	Time (h)	Pearson correlation				Supplementary Fig 20b					Supplementary Fig 20c
DCPA	1	0.56	0.49	0.52			CD206+ cells in F4/80+ cells (%)					M1/M2 ratio
	3	0.71	0.68	0.79		PBS	31.4	30.4	23.3		PBS	0.0245	0.0266	0.0524
	6	0.29	0.33	0.36		aPD-L1	29.6	29.8	23		aPD-L1	0.078	0.0856	0.1109
DSPC	1	0.59	0.51	0.64		L@mLuc	26.6	30.4	22.6		L@mLuc	0.0989	0.1461	0.3823
	3	0.87	0.92	0.89		L@mBiME	13.2	17.7	14.7		L@mBiME	2.0379	1.6853	2.0333
	6	0.56	0.66	0.49		PL@mBiME	12.9	15	15.1		PL@mBiME	2.424	2.1293	2.1291
Supplementary Fig 13
	EGFP-positive cells (%)
GL261	95.7	94.6	92.3
BMDM	85.4	88.6	90.2
RAW264.7	93.4	88.9	92.2

## Sheet: Supplementary Fig. 21-26
Supplementary Fig 21c					Supplementary Fig 24						Supplementary Fig 25d
	Apoptosis (%)					Percentage of phagocytosis (%)							Flu (arb. Units)
PBS	10.27	32.89	20.3		CT-2A	PBS	9.08	5.37	8.33		Heart	PBS	11700000000	13000000000	13600000000
aPD-L1	19.11	30.08	10.56			PL@mRP182-Luc	22	15.3	16.7			aPD-L1	421000000	1610000000	2370000000
L@mLuc	22.16	33.01	32.96			PL@mBiME	27.3	23.8	22			L@mLuc	13900000000	12000000000	13700000000
L@mBiME	52.95	57.6	50.67		GL261	PBS	9.36	12.6	9.97			L@mBiME	1610000000	421000000	422000000
PL@mBiME	66.78	75.77	79.66			PL@mRP182-Luc	25.5	18.7	26.1			PL@mBiME	421000000	2370000000	1610000000
						PL@mBiME	39.6	38.3	43.7		Liver	PBS	8290000000	10700000000	8120000000
Supplementary Fig 22b					GL261-OE	PBS	7.42	9.42	13.3			aPD-L1	256000000000	260000000000	243000000000
	Phagocytosis (%)					PL@mRP182-Luc	26.4	28.9	18.4			L@mLuc	8680000000	10600000000	8800000000
PBS	7.46	8.02	10.6			PL@mBiME	51.6	55.5	54			L@mBiME	335000000000	472000000000	516000000000
PL@mBiME	38.8	34.3	38.3									PL@mBiME	518000000000	500000000000	612000000000
PL@mBiME + ErbB2	25.1	20.7	18.3								Spleen	PBS	11300000000	15200000000	12600000000
												aPD-L1	20400000000	19600000000	19900000000
Supplementary Fig 23b												L@mLuc	14700000000	11800000000	15300000000
	Apoptosis (%)											L@mBiME	67900000000	70600000000	63900000000
PBS	15.65	11.86	16.64									PL@mBiME	95900000000	89100000000	92500000000
PL@mBiME	50.75	59.17	60.21								Lung	PBS	12200000000	13400000000	11900000000
PL@mBiME + ErbB2	29	36.78	27.8									aPD-L1	3050000000	2520000000	2350000000
												L@mLuc	11900000000	13700000000	12800000000
Supplementary Fig 25b												L@mBiME	12500000000	12400000000	16000000000
	Normalized Flu											PL@mBiME	29700000000	23600000000	28900000000
PBS	1.56738	0.61348	0.81915								Kidney	PBS	15100000000	14000000000	13100000000
aPD-L1	4.07801	5.24823	6.63121									aPD-L1	1470000000	1220000000	1420000000
L@mLuc	1.08488	3.48936	3.39716									L@mLuc	14900000000	14400000000	15100000000
L@mBiME	71.6312	108.865	47.5177									L@mBiME	11400000000	11000000000	11200000000
PL@mBiME	135.461	75.1773	82.9787									PL@mBiME	18800000000	17800000000	16500000000
Supplementary Fig 26b												Supplementary Fig 26f
	PBS		aPD-L1		L@mLuc		L@mBiME		PL@mBiME					Bioluminescence (arb. Units)
Time (h)	mean	sd	mean	sd	mean	sd	mean	sd	mean	sd		Heart	PBS	13500	110300	35100
0	768762	543369	528718	504935	457689	257012	861997	304836	730491	263136			aPD-L1	222000	16000	77400
1	707723	319516	878851	333794	984574	44025.3	431554	57339.4	1.43302e+06	338112			L@mLuc	50500	18400	17400
2	1.01891e+06	315430	845704	297598	917323	384122	1.3335e+06	213112	2.8782e+06	1.04936e+06			L@mBiME	100	100	16800
4	890235	490325	513164	178232	884470	514039	1.51722e+06	988542	3.62389e+06	1.14444e+06			PL@mBiME	15500	11600	100
6	779221	401078	621303	69939.5	781421	149929	11956400	10148500	12459400	1.13322e+06		Liver	PBS	100200	111300	333700
8	776932	233648	659326	280213	691257	274356	15361200	13169400	27787100	9.4579e+06			aPD-L1	666600	22300	1112500
12	781692	317734	805015	434687	771604	103808	51041300	5.30615e+06	68747600	4.6943e+06			L@mLuc	638200	362900	406800
24	579821	475077	655023	268396	512988	319076	35910100	4.74728e+06	38319500	8.96453e+06			L@mBiME	114507000	153444000	132655000
48	718400	216229	518347	148951	1.17217e+06	561166	16175900	5.09171e+06	18373300	3.37932e+06			PL@mBiME	109108000	126259000	123945000
72	763910	278066	1.22159e+06	249429	776418	308550	6.51912e+06	1.69377e+06	10738300	2.33813e+06		Spleen	PBS	148700	112300	23200
													aPD-L1	123300	16000	14000
Supplementary Fig 26d					Supplementary Fig 26h								L@mLuc	83700	129500	128400
	Normalized Bioluminesence					EGFP+ cells/mm2							L@mBiME	30655300	55183900	36527400
PBS	1.18811	1.1728	0.6391		Liver	333.6	157.6	284					PL@mBiME	58829500	59563700	50909500
aPD-L1	2.59619	1.0953	1.01299		Brain	2053.6	2352.8	1819.2				Lung	PBS	14600	123300	23200
L@mLuc	3.05936	1.11502	1.34508										aPD-L1	21400	9500	56500
L@mBiME	39.9145	20.1373	35.8967		Supplementary Fig 26j								L@mLuc	111800	146100	545500
PL@mBiME	32.7643	28.0608	53.5547			Normalized intensity of aPD-L1							L@mBiME	1054700	93200	762400
					Liver	0.49996	1.49996	1					PL@mBiME	31300	919700	51800
					Brain	7.49987	6.74985	6.2499				Kidney	PBS	11000	2400	1200
													aPD-L1	11500	18900	44500
													L@mLuc	166300	146100	243700
													L@mBiME	10500	100	14200
													PL@mBiME	40000	18200	53400

[truncated: 6 more sheets: Supplementary Fig. 27-34, Supplementary Fig. 35-37, Supplementary Fig. 38-52, Uncropped gels and blots, 1H NMR, MALDI-TOF-MS]
